# Supplementary material for: Discovery and Characterization of a Dual-Function Peptide Derived from Bitter Gourd Seed Protein Using Two Orthogonal Bioassay-Guided Fractionations Coupled with In Silico Analysis
Source: Pharmaceuticals (Basel). 2023 Nov 20;16(11):1629. doi: 10.3390/ph16111629 (PMC10674851; doi:10.3390/ph16111629)
Supplement: Supplementary file 1 [file pharmaceuticals-16-01629-s001.zip]

Archive with 1 entries (1 files):
- pharmaceuticals-2676466-supplementary.pdf
